# Supplementary material for: Icariin-conditioned serum combined with chitosan attenuates cartilage injury in rabbit knees with osteochondral defect
Source: J Orthop Surg Res. 2023 Feb 21;18:125. doi: 10.1186/s13018-023-03607-w (PMC9942393; doi:10.1186/s13018-023-03607-w)
Supplement: Supplementary file 1 — Additional file 1: Raw data of all figures. [file 13018_2023_3607_MOESM1_ESM.xlsx]

## Sheet: Angle change of  joint
	NS	ICS	CSSH	ICS-CSSH
	23.9467	12.9917	16.0483	3.38
	20.8567	7.10167	15.0483	8.02
	22.0967	7.22167	11.0383	8.11
	22.1167	12.5217	4.79833	9.33
	22.8467	13.5317	13.0083	7.14
	23.3067	13.9917	14.5583	6.78
	NS	ICS	CSSH	ICS-CSSH
Mean	22.5283	11.2267	12.4167	7.12667
SEM	0.442308	1.30136	1.68315	0.832217
p value	VS NS	9.25198e-06	0.000170552	1.53052e-08
	VS ICS		0.588248	0.0241374
	VS CSSH			0.0182437

## Sheet: OARSI
		NS	ICS	CSSH	ICS-CSSH
		14	13.5	6	1
		16	12	9	2.5
		20	8	7	2
		16	6	12	3
		14	10.5	12	2
		16	9	13.5	1
		NS	ICS	CSSH	ICS-CSSH
	Mean	16	9.83333	9.91667	1.91667
	SEM	0.894427	1.11555	1.24108	0.327024
p value	VS NS		0.00153025	0.00261545	4.00798e-08
	VS ICS			0.961155	4.68223e-05
	VS CSSH				9.71482e-05

## Sheet: Modified Mankin's score
		NS	ICS	CSSH	ICS-CSSH
		12	6.5	6.5	4
		11	6	8	5
		11	6	7	4.5
		11.5	6.5	6.5	4
		11	6	6.5	6
		10.5	6.5	6.5	3.5
		NS	ICS	CSSH	ICS-CSSH
	Mean	11.1667	6.25	6.83333	4.5
	SEM	0.210819	0.111803	0.247207	0.365148
p value	VS NS		1.60434e-09	1.07495e-07	2.10529e-08
	VS ICS			0.0570613	0.00100664
	VS CSSH				0.000351797

## Sheet: GAG secretion
		NS	ICS	CSSH	ICS-CSSH
		23.5	39	21	37
		3	14	14	34.5
		14	17.5	27	36
		14	26.5	29	38.5
		7.5	35.5	28	36.5
		12.5	29	23	38.5
	Mean	12.4167	26.9167	23.6667	36.8333
	SEM	2.8326	3.99878	2.30458	0.628048
p value	VS NS		0.014314	0.0116252	7.53659e-06
	VS ICS			0.497395	0.0342644
	VS CSSH				0.000257341

## Sheet: mRNA expression
COL2A1						MMP13						ADAMTS5
	NS	ICS	CSSH	ICS-CSSH			NS	ICS	CSSH	ICS-CSSH			NS	ICS	CSSH	ICS-CSSH
	0.969278	2.78207	2.17704	4.06468			0.973603	0.537629	0.532419	0.360588			0.981991	0.782279	0.810081	0.561808
	1.01853	2.57472	2.19249	4.52428			1.00742	0.614508	0.464708	0.378647			1.04137	0.746385	0.778051	0.532806
	1.01293	2.64132	2.12034	4.2698			1.01955	0.708688	0.60316	0.426689			0.97788	0.650074	0.790937	0.630161
	NS	ICS	CSSH	ICS-CSSH			NS	ICS	CSSH	ICS-CSSH			NS	ICS	CSSH	ICS-CSSH
Mean	1.00024	2.66604	2.16329	4.28625		Mean	1.00019	0.620275	0.533429	0.388641		Mean	1.00042	0.726246	0.793023	0.574925
SEM	0.0155673	0.0611184	0.021932	0.132929		SEM	0.0137467	0.0494648	0.0399711	0.0197253		SEM	0.0205141	0.0394702	0.009305	0.0288592
p value	VS NS	1.22127e-05	1.70971e-06	1.63303e-05		p value	VS NS	0.0017787	0.000382362	1.41875e-05		p value	VS NS	0.0035175	0.000773207	0.000274903
	VS ICS		0.00149905	0.000378152			VS ICS		0.243817	0.0121598			VS ICS		0.174968	0.0364041
	VS CSSH			9.47573e-05			VS CSSH			0.0314258			VS CSSH			0.00197969
